# Supplementary material for: Serology Assays Used in SARS-CoV-2 Seroprevalence Surveys Worldwide: A Systematic Review and Meta-Analysis of Assay Features, Testing Algorithms, and Performance
Source: Vaccines (Basel). 2022 Nov 24;10(12):2000. doi: 10.3390/vaccines10122000 (PMC9783516; doi:10.3390/vaccines10122000)
Supplement: Supplementary file 1 [file vaccines-10-02000-s001.zip]

Archive with 1 entries (1 files):
- vaccines-1967420-SM.pdf
